# Supplementary material for: Sixty Degrees of Solutions: Field Techniques for Human–Jaguar Coexistence
Source: Animals (Basel). 2025 Apr 28;15(9):1247. doi: 10.3390/ani15091247 (PMC12071174; doi:10.3390/ani15091247)
Supplement: Supplementary file 1 [file animals-15-01247-s001.zip]

Archive with 4 entries (4 files):
- S1. Structured questionnaire - 01152024.pdf
- S2. Summarization 1st parts questionnaires 01122025.xlsx
- S3. Observations, diagrams, and comments on anti-depredation electric fences & lights 01122025FINAL.pdf
- S4. Broad Acknowledgements Team X Team 01122025.pdf
