# Supplementary material for: Sixty Degrees of Solutions: Field Techniques for Human–Jaguar Coexistence
Source: Animals (Basel). 2025 Apr 28;15(9):1247. doi: 10.3390/ani15091247 (PMC12071174; doi:10.3390/ani15091247)
Supplement: Supplementary file 1 [file animals-15-01247-s001.zip › S2. Summarization 1st parts questionnaires 01122025.xlsx]

## Sheet: Sheet1
	Sixty degrees of solutions: field techniques for human-jaguar coexistence									See L23 for total number of sites
	Each row is a report from a site, or from sub-categories within a site									considered
	A. Participants and their study area									B. Site characteristics, including land ownership and logistical context							C. Livestock characteristics										D. Pastures							E. Management												F. Specific details purpose of livestock
														Distance km (Euclidian) to nearest			# livestock per operation, exact numbers, or averages, or ranges, as stated by respondents								General purpose of livestock
	Point of contact	Institution	Country	Biome/Ecosystem	Widely known name of area on which reporting	Inside Jaguar Conservation Unit (JCU)?	Inside a mapped jaguar conservation corridor?	Outside JCU or corridor but within 30km?	Outside mapped JCU or corridor but with jaguars and human-jaguar coexistence (HJCex) needs?	Land ownership: Federal, state, municipal, private, community/eijido, indigenous territories? If a mix, respective numbers and proportions	Number of operations, where community = # of participants	Ranch, farm, community area size in ha?	Size of operation in # livestock total?	Distance to community >2,500 people	Distance to community >25,000 people	Distance to dirt road	Cattle	Buffalo	Pigs	Horses	Mules	Burros - donkeys	Sheep	Goats	By races	By proportion of races	Size of pastures? (state as provided by respondent)	Natural savanna or cleared former forest?	Introduced pastures - grasses?	Fodder banks?	Pastures surrounded by open areas?	Pastures surrounded by forest?	Trees within pastures? Over 40% coverage? 20-40% Less then 20% None or nearly so?	Same pastures year-round?	Rotations?	Move livestock seasonally?	Extensive? Semi-intensive? Intensive?	Regular inventories of livestock? If, yes, with what frequency?	Nutritional supplements (copy pasted from report)	Sanitary programs - vaccinations yes/no? If yes, which and applied with what frequency (copy pasted)	Applied to what % of livestock (copy paste)	De-worming programs? Endo-and ecto-parasites? If yes, which and at what frequency?	Applied to what % of livestock? What ages and stages?	Calf treatment after birth?	Artifical insemination-controlled reproduction seasons and locations?	Production - sale of seed bulls (purebred herds of higher genetics)	Steer rearing (up to fattening age-weight)	Auto-consumption?	Sale at weaning (meat)? Sale as adults (meat)?
1	Nicolás Lodeiro Ocampo	Fundación Red Yaguareté	Argentina	Atlantic Forest	Valle del arroyo Cuña Pirú, Sierras centrales de Misiones	Yes - which covers the Argentina Atlantic Forest.	Yes	Not applicable	Not applicable	Private	5	The size of ranches varies between 60-300 ha. There are 5 livestock fields.	The size varies between 200-2000 livestock.	15	45	15	200-2000	0	0	0	0	0	0	0	All the livestock is Indio.	Indio is 100%	200-2000	Cleared former forest	Yes - The name of the pastures grasses is not available.	Yes	Yes	Yes	All pastures with approximately 20-40% of coverage.	No	Yes	Yes	Semi-intensive	Yes - weekly	Yes	Yes - vaccines for Aftosa. Data for frequency is not available.	100% of the livestock.	Data is not available.	Data is not available.	Yes - Basic curations.	No	No	Yes	No	Yes
2	Pablo Gastón Perovic Juan Reppucci Claudio Sillero-Zubiri	Administración de Parques Nacionales, Fundación Jaguares en el Límite, Consejo Nacional de Investigaciones Científicas y Técnicas, and Wildlife Conservation Research Unit, Department of Biology, University of Oxford.	Argentina	Yungas/Yungas Andean Forest	Yungas	Yes - JCU which covers Baritu-Calilegua	Yes	Not applicable	Not applicable	Overlapping jurisdictions between private, federal, and indigenous territories.	21	The size of ranches varies, but the sum of all is around 80,000 ha.	The sum of the livestock of all the ranches in the project was 1,300.	44.5	44.5	0	1300	0	164	82	0	0	82	0	Data is not available.	Indio is almost 100%, and a small percentage of Cebu and Brangus are crossing.	Data is not available.	Natural Savana	No	No	No	Yes - pastures are natural (Paspalum sp Iros sp and Festuca sp). They are surrounded by Montano selva and forest.	All pastures with less than 20% coverage.	Yes	No	No	Extensive	Some ranches no, and others ocassionally.	Yes - only iodized and common salt. In dry season it was supplemented with forage, alfalfa, grass/cube.	Yes - only those officially required and subsidized by SENASA (Aftosa and Brucelosis). It is applied yearly.	60% of the livestock.	Yes - Internal and external antiparasitics and vitamins.Generally, it is applied yearly, but it depends on the resources available.	60 % of the livestock.	Yes - Navel cure	No artificial insemination nor controlled reproductive seasons.	No	No	Yes	No
3	Chia-Yu Chang and Emma Sanchez	Panthera	Belize, operations scattered across much of the country	Lowland tropical broadleaf forest	Belize	No	Yes	NA	NA	7 private, 1 community, 3 indigenous territory	12	4 less than 1 ha, 7 between 1 and 40 ha, 1 at 120 ha	11 between 8 and 50 head, 1 ast 300 head	NA	NA	NA	7 operations		1 operation				2 ops sheep, 1 sheep and pigs				5 less than 1 ha, 6 between 3.5 and 120 ha	All cleared former forest	8 no, 3 yes	No	Yes	Yes	NA	Yes			8 extensive, 3 semi-intensive	9 no, 2 yes	No	Yes for 7	100% for 7	NA	NA	NA	No				11 yes
4	San Miguelito Jaguar Conservation Ranch, Duston Larsen	Private Ranch	Bolivia	Dry Chiquitano Forest- Dry Chaco forest- swamp/lowlands lands- secondary forest- transition forest	San Miguelito Jaguar Conservation Ranch	Yes - JCU which covers Binational which connect to Paraguay.	Yes	Not applicable	Not applicable	Overlapping jurisdictions between private, and indigenous territories, and communities.	1	The size of the ranch is 2,994 ha.	350	7	90	0	50	300	25	20	25	0	20	0	The race of cattle is Cebu and for Buffalo Murrah.	Data is not available.	The size of pastures are around 100 ha.	Natural Savanna. Some cleared former forest for roads and small pasture areas.	Yes - Brachiaria Decumbens, Marandu, Humedicola, Gatton Panic	Data is not available.	Yes - On one side soybean fields.	Yes - On one side the river and secondary forest along the river.	All pastures over 40% coverage.	Yes	Yes	Yes	Extensive	Yes - Data for frequency is not available.	Data is not available.	Yes - vaccines for Aftosa and Bruselosis. Data for frequency is no available.	100% of the livestock.	Yes - Dectomac and others. Data for frequency is no available.	100% of the livestock, however, the amount applied depends on weight and size.	Yes - Weight after birth and treated with medicine if necessary.	No artificial insemination. Some controlled reproductive seasons are implemented.	No	No	Yes	Yes
5	Yara Barros (with Vania Cristina Foster, Thiango Reginato, Aline Kotz, Patricia Gomez, Valquiria Nascimiento)	Projeto Onças do Iguaçu- Instituto Pró Carnívoros	Brazil	Atlantic Forest, Iguacú National Park (Brazil side)	Vicinity of Iguacu National Park	Yes	NA	NA	NA	The National Park is federal land. But the project works in the 10 municipalites around the park, represented by private land (farms and rural properties).	31	The average of ranch/ farm size is 425 hectares, from 2 to 1936 hectares. Among them, we have 13 from 2 to 50 ha, 9 from 50 to 500 ha, and 4 from 500 and 1000 ha, with only 6 ranging over 1000 ha.	Five ranch/farms have size of operation of livestock between 2-19, 5 ranch/farm between 26-50, 3 ranch/farm between 51-100, 14 ranch/farm between 101-500, 2 between 501-1000, 2 farm between 1001-3000, and 1 farm between 5001-10000. Particpants broke operations down to size classes, w separate responses for each. Theaspects of the largest operations that were poultry (chickens) were excluded from …	Grp 1Ave 5.23 km, range 1.43 to 8,27 km, Grp 2 ave 8.36 range 4.34-13.7, Grp 3 ave 2.89 km, range 1.7 to 3.99 km, Grp 4 ave 7.48km range 1,72-15,86km, Grp 5 2.88-4.32 km, Grp 6 2.14-8.69 km	Grp. 1 Ave. 16.36 km, range 7.29 to 38 km, Grp 2 ave 16.86 range 13.41-21 km, Grp 3 ave 10.73km, range 7.5-16.5 km, Grp 4 ave 17.25km, range 7.46-21.25 km, grp 5 2.88-23.23 km, Grp 6 7.83-27.45 km	Varies	Group (Grp) 1 ave 2.4, Grp 2 ave 19.2, Grp 3 ave 31, Grp 4 ave 143, Grp 5 550-800, Grp 6 ave 823		Grp 1 ave 2.8, Grp 2 ave 1, Grp 3 ave 4, Grp 4 ave 3, Grp 6 ave 5	Grp 1 ave 4, Grp 6 ave 20			Grp 2, ave 3, Grp 3 ave 5		Grp 1 - meat and dairy, Grp 2 & 3 meat, dairy and sales,Grp 4 & 5 & 6 meat for sales,	Grp 1 crossbred, Grp 2 crossbred and Jersey, Grp 3 crossbred, Grp 4 Nelore, Jersey, Gir, crossbred, Grp 5 Nelore, Brahman, Angus, Grp 6 Nelore	Grp 1 ave 8 ha, range 2-17 ha, Grp 2 ave 2.8 ha, g-Grp 3 ave 4 ha range 1-6 ha, Grp 4 ave 34 ha range 1-124 ha, Grp 5 500-850ha, Grp 6-520-650 ha	Group (G) 1 & 2 & 3 & 4 & 5 & 6 cleared forest,	G1, 2, 3, 4, 5, 6 yes	G1 for dairy cattle, G 2,3,4 ,5, 6 no	G1 no, G2 some, G3 no, G4 some, G 5 some, G6 no	G1 yes, G2 some, G3 yes, G4 some to all, G5 some, G6 yes	G1 Yes, G2 & G3 Yes, range from nearly none to over 40%, G4 range from ~ 20% to over 40%, G5 range from 20-40 % to over 40%, G6 complete range, from nearly none to over 40%	G1 -G6 yes	G1-G6 yes	G1-G6 no	G1 intensive, G2, G3, G4, G5, G6 semi-intensive,	G1, G2, G3, yes, beef weekly, dairy daily, G4 meat weekly, G5 & G6 beef daily	G1, G2, G3, beef sals, dairy salt and silage, Gr beef - salts, G5 & G6 beef salts and silage,	Yes, with six groups, details may exceed space constraints, but quite thorough application in this site, Brucellosis, Tuberculosis, Foot and Mouth, Anthrax, Rabies	beef cattle 60%, dairy 80%, sheep 80%	Yes, cattle and sheep	beef cattle 60%, dairy 80%, sheep 80%	yes, with dairy cattle females	Dairy - majority, beef mixed, artificial and natural, mostly not	G5 yes	G4, G4, G5, G6 yes,	G1, G2, G3, G4 yes	G2, G2, G5, G6 yes
6	Diego Francis Passos Viana (with Geovani Vinco Tonolli, Mariana Queiroz, Wener Hugo Arruda Moreno, Grasiela Edith de Oliviero Porfiro )	Instituto Homem Pantaneiro	Brazil	Pantanal	Pantanal de Miranda	Yes - JCU 83 which covers Pantanal (Brazil, Bolivia)	Yes	Not applicable	Not applicable	Private	1	The size of the ranch is 130,000 ha.		74	74	1	30000	0	0	200	0	0	0	0	The races are Nelore (20,000 heads of cattle), Nelore and Angus crossing (10,000 head of cattle).	Nelore: 66.66 %. Nelore and Angus crossing: 33.33%.	The size of pastures varies, there are 4 types of areas: areas of 60 ha on average, areas of 150 ha on average, areas of 500 ha on average, areas above 1,000 ha.	Natural savanna	Yes - A mix of Brachiaria and Panicum maximum.	Yes	Yes	Yes	Approximately 30% of pastures with 20-40% coverage. Approximately 60% of pastures with Less than 20% coverage. Approximately 10% of pastures with none.	Not applicable	Not applicable	Yes	Semi-intensive	Yes - Yearly	Yes - Salt/concentrates, protein additives, and silage.	Yes - Foot and mouth disease annual frequency. Brucellosis mandatory vaccination of all bovine and buffalo females, between 3 and 8 months of age, with B19 sample	100% livestock for Foot and mouth disease 40% livestock for Brucellosis.	Yes - Worm every 60 days or every 90 days.	40% - From 2 to 3 months until weaning.	Yes - Navel cure.	Yes - the property carries out artificial insemination during the breeding season from December to March. Calves are born in the nursery.	No	No	No	Yes - Sale as adults.
7	Rafael Hoogesteijn	Panthera - Brasil	Brazil	Northern Pantanal	Pantanal of Porto Jofre	Yes - JCU which covers Northern Pantanal.	Yes	Not applicable	Not applicable	Overlapping jurisdictions between private, state, and federal lands.	1	The size of the ranch is 9,275 ha, however only around 2,000-3,000 ha are for extensive cattle grazing.	The sum of the livestock including Panthera herd, and livestock from neighbors/employees is between 500 - 600 (including cattle, pigs, horses and buffalos).	140	140	0.2	400 - 500	25-30	20-25	15-20	0	0	0	0	The races of cattle are Criollos, Creole, Cebu, Nelore. The race of buffalo is Murrah.	Data is not available.	The size of pastures is 9,275 ha.	60% forested savanna/riverine forest and 40% open savanna.	Yes - almost all the property is natural grasses, however, there is 2-3 ha with Brachiaria humidicola and decumbens.	Data is not available.	Yes	Yes	Data is not available.	Yes	No	Yes	Extensive	Yes - At least 2 times per year.	Yes - all year round supplementation with good quality mineral salt (no commercial rations or supplements with vegetable feedstuffs like cornmeal or cotton meal).	Yes - Vaccines for foot and mouth disease. This is applied 2 times per year. Rabies and Brucellosis 1 time per year.	100% of the livestock.	Yes - Ivermectin, Moxidexctin, Abamectin, etc. This is applied 2 times per year.	100% of the livestock.	Yes - application of a navel disinfectant and “larvicide” fly-larvae killer in liquid or spray, 1 cc of Ivermectin, and signal of ownership cut in the ears.	No - Natural breeding with good quality Nelore Bulls year-round.	No	No	No	Sale at weaning (meat) - 8 months - one year of age.
8	Paul Raad, Rafael Hoogesteijn, and Junior Eubank Campos	Ampara Animal	Brazil	Northern Pantanal	Municipality of Poconé, Transpantaneira Road	Yes - JCU which covers Northern Pantanal.	Yes	Not applicable	Not applicable	Private	1	The size of the ranch is 7,200 ha.	The sum of the livestock is 2,720 (including cattle and horses).	10	Data is not available.	6.8	2500	0	0	220	0	0	0	0	The race of cattle is Nelore. The race of horses is Pantaneiro.	Nelore: 100%	The size of pastures is 5,600 ha.	Natural savanna	Yes - Brachiaria humidicola	No	Yes	Yes	All pastures with 20%-40% coverage.	Yes	No	Yes	Extensive	Yes - 2 times per year.	Yes - Phosphorus and calcium supplement.	Yes - Vaccine against Blackleg, Gas Gangrene, Sudden Death, Enterotoxemia, Malignant Edema, Tetanus, and Botulism (EXCELL 10) + Vaccine against foot-and-mouth disease, brucellosis, rabies	100% of the livestock.	Yes - Doramectin and ivermectin are administered once at birth. ]	It is applied to animals from 6 months onwards.	Yes - all dewormed, receive antibiotic application to prevent omphalophlebitis, and have their umbilicus treated to prevent myiasis.	Yes - the property carries out natural mating, artificial insemination, and controlled reproduction seasons.	No	Yes - only females	No	Yes - sale at weaning (6 months of age).
9	Wezddy Del Toro-Orozco (with Emiliano Ramalho)	Ecology and Conservation of Amazon Felids Research Group, Instituto de Desenvolvimento Sustentavel Mamirauá, Tefé, Amazonas, Brazil, and University of Georgia, Athens, Georgia, USA	Brazil	Varzea, flooded forest, central Amazon	Mamiraua Sustainable Development Reserve/Reserva de Desenvolvimento Sustentavel Mamirauá	Yes	No	NA	NA	Community land in a state protected area	52	NA	Most are unde 19	No roads, just rivers	No roads, just rivers	Long ways, no roads, just rivers	Yes	No	yes	No	No	No	Yes	Yes	NA	NA	Free ranging - unit is community	Cleared former forest	NA	?	No	Yes	Less than 20%	No, because entire area is flooded 3 months of the year	Yes, during flooded season put cattle on "marombas" floating rafts.	Yes, during flooded season put cattle on "marombas" floating rafts.	Extensiive, free range or nearly so	No	No information	No information	No information	No information	No information	No information	No information	NA	NA	In some cases	Sometimes, main function of cattle is savings account (for sale when needed)
10	Ricardo D. Ortiz-Hoyos and Yina Paola Serna	Panthera, Colombia	Colombia	Savanna	Colombian Llanos	Yes - JCU which covers Orinoquia.	Yes	Not applicable	Not applicable	Private	22	The size of the ranches varies, the average is around 1,370 ha.	The size varies between 101- 500 livestock.	23	203	23	274	0	0	0	0	0	0	0	The races of cattle are Cebu/Brahmand Creole cattle Sanmartinero .	92,25% Cebu/ Brahman and 7,75% Creole cattle Sanmartinero	The size of pastures varies, between 10-2413 ha.	Natural savanna	Yes - Brachiaria humidicola	No	Yes	Yes	None	No	No	Yes	Extensive	Yes - monthly	Yes - Mineralized salt	Yes - vaccines against Foot and mouth disease, Bovine brucellosis, all applied at 6 months. Rabies applied at 12 months/.	1	No	Not applicable	No	Not applicable	No	No	Yes	Yes
11	Daniel Corrales-Gutiérrez,Robert Salom Pérez	Panthera - Costa Rica,	Costa Rica	Humid Tropical	Tortuguero and Maquenque	Data is not available.	Data is not available.	Data is not available.	Data is not available.	Private	13	The average size of the 13 ranches is 67 ha.	The average size of livestock of the 13 ranches is 520.	Data is not available.	Data is not available.	Data is not available.	520	Buffalos were present, but exact number is not available.	0	0	0	0	0	0	Data is not available.	Data is not available.	Data is not available.	Data is not available.	Data is not available.	Data is not available.	Data is not available.	Data is not available.	Data is not available.	Data is not available.	Data is not available.	Data is not available.	Extensive	Data is not available.	Data is not available.	Data is not available.	Data is not available.	Data is not available.	Data is not available.	Data is not available.	Data is not available.	Data is not available.	Data is not available.	Data is not available.	Data is not available.
12	Margaux Babola and Armand Ziller	Human Initiatives for Animals (HISA),	French Guiana – France	Tropical rainforest	Guianan moist forests	No	No	No	Yes - Jaguar preying on domestic animals and retaliatory shootings against the felines.	Private	4	The average size of ranches is 100 ha.	The ranches have between 80-350 livestock.	8.5	30-50	10-30 meters	80 - 350	0	0	0	0	0	Data is not available.	Data is not available.	Mostly Brahman and mixes with French races such as Aubrac, Gascon, or Salers races	Data is not available.	Data is not available.	Depends on the farms, and the areas on the farms. Farms have both Natural savanna and cleared former forest.	Data is not available.	Data is not available.	Yes	Yes	All pastures with less than 20% of coverage.	No	Yes - Between 4-8 paddocks per farm.	Data is not available.	Semi-intensive	Yes - data for frequency is not available.	The vast majority of livestock farming is extensive and does not require specific nutritional supplements, only minerals with salt licks. Supplements are provided in the case of weaning with suckler cows, but this depends on the individual choice of the farmers.	Yes, Brucellosis mandatory for cattle, goats, sheep Tuberculosis mandatory for dairy cattle, only one farm concerned in French Guiana raising goats. Rabies mandatory for cattle, goats, sheep, horses. Only once for each vaccines mentioned above.	100% if it's a small herd like 10 heads, if there are many individuals (more than 100 heads) at least 20% of the herd will need to be tested.	There is no specific program, it is the farmers who do it when they feel it is necessary. They do it regularly for ectoparasites because there is a flesh-eating fly that attacks livestock quite a lot in French Guiana. For endoparasites, they use doramectin and ivermectin.	Recommended to apply to all individuals when needed.All ages and stages.	Protocol 4-12 for heifers on pasture: deworming of young cattle twice: at 4 and then 12 weeks after they are put out to pasture.	Some do but other no. Depends on the farm.	No	Yes	Yes	Yes
13	J. Antonio de la Torre, Paulina Arroyo Gerala, Daniel Monzón, and Carlos Samayoa	Programa Jaguares de la Selva Maya, Bioconciencia A.C., and Natura y Ecosistemas Mexicanos A.C.	Mexico	Greater Lacandona Ecosystem (Selva Lacandona)	Selva Lacandona/Greater Lacandona Ecosystem	Yes - JCU which covers Lacandona/Sierra del Lacandón	Yes	Not applicable	Not applicable	Ejido lands and Indigenous communities’ lands. 35 ranches ejidos and 5 ranches in indigenous community lands.	30	The size of ranches varies between 41-190 ha. The average size is 44.5 ha.	The ranches have between 5-405 heads of livestock.	19.5	46.2	0.5	The ranches have between 5-405 heads od cattle. The average is 89.6 heads of cattle.	0	0	The ranches have between 1-10 horses.	0	0	The ranches have between 19-93 sheeps. The average amount is 49.	0	The races are Criollo, Cebú, Suizo, Bahaman, Bif Master, Simbra. Exact numbers per races are not available.	Not applicable	The size of pastures varies between 41-190 ha. The average size is 44.5 ha.	Cleared former forest	Yes - Cynodon nlemfuensis, Brachiaria sp., Chinochloa pelystachya, Panicum maximum.	Few ranchers implement fodder banks.	No	Yes	All pastures with less than 20% coverage.	Yes	Yes	Data is not available.	Semi-intensive	Yes - monthly or every 2-3 months.	Yes - some of the ranchers apply salt/concentrates, fodder banks, and silage.	Yes - Vaccination for the following diseases: symptomatic char, malignant edema, pasteurellosis, rabies paralithia. Most of the ranchers apply vaccines every 6 months.	100% of the livestock.	Yes - Tick-killing baths; every three months mainly in the dry season.	100% of the livestock.	No	No artificial insemination nor controlled reproductive seasons.	No	No	No	Yes - Sale at weaning.
14	Ivonne Cassaigne Guasco	Primero Conservation	Mexico	Sonoran Desertscrub	Madre Occidental, Sonora	Yes - JCU which covers Sonoran desert.	Yes	Not applicable	Not applicable	Private	1	One ranch 7,000 ha and 2 ranches of around 2,000 ha each.	The cattle ranch of 7,000 ha, has around 400 cattle. Other 2 ranches have around 100 each or less.	35	180	25	The cattle ranch of 7,000 ha, around 400 cattle. Other 2 ranches, around 100 or less.	Data is not available.	Data is not available.	Data is not available.	Data is not available.	Data is not available.	Data is not available.	Data is not available.	The race of cattle is Charolais and other mixed ones.	Data is not available.	Data is not available.	Natural savanna	Yes - Cynodon Plectostachyus and C. Dactylon	Data is not available.	Pastures are surroundes by sonoran desert.	Pastures are surroundes by sonoran desert.	All pastures between 20- 40% coverage.	Yes	No	Sometimes, depending on water availability.	Extensive	Yes - yearly.	No	Yes - vaccines for some respiratory diseases (Rinotraqueitis infecciosa bovina-IBR) and Diarrea viral bovina (DVB).	Around 90% of the livestock.	No	Not applicable.	No	No	No	Yes	No	Yes
15	John Polisar	Center for Biodiversity, Department of Environment and Development, Zamorano University / Pan-American School of Agriculture, Panthera, and Sierra National Forest, Clovis, California.	Nicaragua	"La Mosquitia”, Nicaraguan portion of bi-national Mosquitia	Bosawas Biosphere Reserve	Yes - JCU which covers Reserva de Biósfera Transfronteriza, also known as Corazón del Corredor	Yes	Not applicable	Not applicable	Overlapping jurisdictions: 1. Bosawas Biosphere Reserve, part of Nicaragua’s national protected area system, administered by the Ministry of Natural Resources and Environment (MARENA). 2. Within a semi-autonomous indigenous unit, the Regimen Especial Alto Wangki Bocay.	43	The size of the ranches varies, in 2017 (when the project started) > 50% 100ha (including forest), 15% 50-99.9 ha, and 26% less than 49.9 ha. In 2019, essentially 30% in each category.	Approximately 80% of the ranches have between 1-25 heads of livestock, and 20% have between 26 - 100 heads of livestock.	100	200	25	Approximately 80% of the ranches have between 1-25 heads of cattle, and 20% have between 26 - 100 heads of cattle.	0	Approximately 80-92% of the ranches have between 1-10 pigs and 8-20% of the ranches have between 11-25 pigs.	The ranches have between 1-10 pooled horses and mules.	The ranches have between 1-10 pooled horses and mules.	0	0	0	Data is not available.	Indio: 11%, Brahman: 10%, Pardo: 1%, remainder 78% NA.	The size of pastures varies, in 2017, 83% of the ranches had less than 49 ha in pastures, and 17% more than 50 ha in pastures. In 2019, 66% of the ranches had less than 49 ha in pastures and 34% more than 50 ha in pastures.	Cleared former forest	Yes - Brachiaria humidicola and Brizantha xaraes	Yes	No	Yes	All pastures with approximately 20-40% of coverage.	Yes	No	No	Mostly Semi-intensive. Since this project transitioned from extensive to semi-intensive	Yes - bi-weekly/monthly	Yes - supplmentation with Brosimum sp, Erythrina sp, and Gliricidia sepium. No concentrates.	Yes - Introduced by the project (data is not available).	100% of livestock, during the project.	Yes - (data is not available).	100% of livestock, during the project.	Data is not available.	No artificial insemination nor controlled reproductive seasons.	No	No	Yes	Yes
16	Laura Villalba and Frederick Bauer	Wildlife Conservation Society (WCS-Paraguay)	Paraguay	Chaco	The Paraguayan Chaco, with special focus on the UNESCO El Chaco Biosphere Reserve	Yes - JCU which covers the Paraguayan Chaco.	Yes	Not applicable	Not applicable	The Paraguayan Chaco and the UNESCO El Chaco Biosphere Reserve have overlapping jurisdictions, however, this work was conducted in private properties.	9	The size of ranches varies between 4,000 to 45,000 ha.	The ranches work only with cattle and have between 1,400 - 18,000.	The distance varies between 40 to 160 km.	The distance varies between 420 to 600 km.	The distance varies between 1 to 25 km.	The ranches work only with cattle and have between 1,400 - 18,000 heads.	0	0	0	0	One ranch has 30 donkeys.	0	0	The races of cattle are Brangus, Braford, Cebu (Brahman, Nelore), Creole, Hereford, Holland, and Angus.	Data is not available.	The size of pasture paddocks varies between 50-100 ha.	Cleared former forest.	Yes - Cenchrus ciliaris, Digitaria decumbens, Cynodon nlemfuensis, and Panicum maximum.	Data is not available.	Data is not available.	Yes	The pastures are between 20-50% coverage.	Yes	Yes	Data is not available.	Semi-intensive	Yes - 2 times per year.	Data is not available.	Yes - vaccines are framed within the Hemispheric Plan for the Eradication of Foot and Mouth Disease (PHEFA). These are applied two times per year.	100 % of the livestock.	Data is no available.	Data is no available.	Data is no available.	Data is no available.	No	Yes	No	No
17	Carmen Angelica Morante Ascanio, Joao Leite de Souza , Santiago Jose Matute Castro, Ranni Jose Arias Herrera, and María Fernanada Puerto Carrillo	Desarrollos Forestales San Carlos II (DEFORSA II) y Universidad Nacional Experimental de los Llanos Occidentales “Ezequiel Zamora” (UNELLEZ)	Venezuela	Tropical Dry Forest where the savannah biome predominates	Venezuelan Llanos	Yes - which covers the venezuelan llanos.	Yes	Not applicable	Not applicable	Private	1	The sum of the two ranches is 13,987. One is 3,155 ha and the other is 10,742 ha.	The ranches have between 1,001-3,000 livestock.	10	20	15	1200	1200	0	0	0	0	0	0	1200 Cattle for meat. 1200 Buffalo for double-purpose	Cattle, 100% Brahman. Buffalo, 50% Mediterranean and 50% Murrah.	Paddocks with cultivated pastures: 337.6 ha, which represents 3.1% of the total area. Low-density silvopastoral scheme: 2,200 ha with grass that represents 15.83% of the total area. High-density silvopastoral scheme: 6,500 ha with natural grasses and weeds, which represent 46% of the total area.	Open, shrubby and wooded savannahs: 576 ha, which represents 4.1% of the total area.	Yes - Brachiaria humidicola, Brachiaria decumbens and Brachiaria brizanta. The natural grasses are: lambedora (Leersia hexandra), Gamelotillo (Paspalum plicatulum), Cortadora (Scleria pterota), Brazilian grass (Phalaris sp.), savannah grasses; Guinea (Panicum maximun), Andropogon sp.	No	Yes	Yes	All categories apply, because the company is characterized by a silvopastoral system with plantations of the Eucalyptus and Corymbia genera under high-density and low-density plantation schemes.	No - the paddocks in flood zones are used in the dry period and in the rainy period the paddocks in higher areas are used.	Yes - There is rotation of paddocks. 44 paddocks in total; of which 34 available and in use simultaneously 10 paddocks.	Yes - Within the same farm. The paddocks in flood zones are used in the dry period and in the rainy period the paddocks in higher areas are used.	Extensive - They range from 100 hectares to 600 hectares, with the average being between 200 to 350 hectares.	Yes - monthly.	Yes - Salt, minerals, molasses and hay rolls (Brachiaria humidicola).	Yes - Vaccines applied are Aphtose and Rabies twice a year. Brucellosis only females from 6 to 7 months and older in a single dose.	Aphtose and Rabies to 100% of livestock. Brucellosis is applied only to females	Yes - Coprological tests are performed to determine the use of dewormers. Ivermectin, doramectin, ricobendazole, fenbendazole and levamisole. Every 6 months if necessary.	100% all livestock.	Yes - it starts with identification of the calf, application of 1 ml of ivermectin per 50 kg of live weight, navel cure with iodine and Dehorn.	Reproduction is by natural mating in a season scheduled to care for the offspring. Cattle: - The natural mating season is marked for 4 months each year (November 15 to March 15), due to the higher percentage of fertility of the cows at the end of the rainy season. - The breeding bull and female ratio is 1:25. - The calving season is focused on clean pastures in which newborn calves receive better…	No	No	No	Adults Cattle: -Discarded cows: 420 kg average. -Bulls: 400 to 410 Kg averages. Buffalos: -Discarded buffalos: 500 to 550 kg average. -Buffaloes: 450 to 500 kg average.
										Sum	248
[truncated: 31 more columns]
